# Supplementary material for: Bibliometric analysis of trends and issues in traditional medicine for stroke research: 2004–2018
Source: BMC Complement Med Ther. 2020 Feb 7;20:39. doi: 10.1186/s12906-020-2832-x (PMC7076850; doi:10.1186/s12906-020-2832-x)
Supplement: Supplementary file 1 — Additional file 1. The AI and AAI dataset for Fig. 2. The detailed calculation process of AI and AAI for the top 5 countries on the topic of TCAM for stroke research. [file 12906_2020_2832_MOESM1_ESM.xlsx]

## Sheet: Sheet1
Conutry	Year	Country Publications by Year	Country Cited Times by Year	Country Publications in Total	Country Cited Times in Total	Global Publications by Year	Global Cited Times by Year	Global Publications in Total	Global Cited Times in Total	AI	AAI
USA	2004	5	0	219	5832	18	5	1083	15010	1.37367	0
	2005	10	8	219	5832	25	33	1083	15010	1.97808	0.623935
	2006	5	48	219	5832	20	104	1083	15010	1.2363	1.18788
	2007	12	84	219	5832	31	213	1083	15010	1.91427	1.01499
	2008	11	145	219	5832	34	285	1083	15010	1.59992	1.30944
	2009	12	205	219	5832	44	386	1083	15010	1.34869	1.36688
	2010	10	308	219	5832	42	596	1083	15010	1.17743	1.33005
	2011	19	395	219	5832	62	745	1083	15010	1.51547	1.3646
	2012	14	476	219	5832	88	1006	1083	15010	0.786737	1.21779
	2013	20	556	219	5832	91	1290	1083	15010	1.08686	1.1093
	2014	24	572	219	5832	102	1398	1083	15010	1.16358	1.05306
	2015	18	668	219	5832	110	1809	1083	15010	0.809215	0.950388
	2016	23	671	219	5832	133	2056	1083	15010	0.855186	0.839968
	2017	17	838	219	5832	128	2394	1083	15010	0.656785	0.900913
	2018	19	816	219	5832	155	2605	1083	15010	0.606186	0.806205
China	2004	4	0	520	4556	18	5	1083	15010	0.462821	0
	2005	7	8	520	4556	25	33	1083	15010	0.583154	0.79868
	2006	6	25	520	4556	20	104	1083	15010	0.624808	0.791961
	2007	9	34	520	4556	31	213	1083	15010	0.604653	0.525892
	2008	18	32	520	4556	34	285	1083	15010	1.1026	0.369915
	2009	17	75	520	4556	44	386	1083	15010	0.804677	0.640134
	2010	17	114	520	4556	42	596	1083	15010	0.842995	0.630167
	2011	17	149	520	4556	62	745	1083	15010	0.571061	0.658911
	2012	37	239	520	4556	88	1006	1083	15010	0.875677	0.782703
	2013	44	328	520	4556	91	1290	1083	15010	1.00702	0.837686
	2014	52	402	520	4556	102	1398	1083	15010	1.06176	0.947362
	2015	61	609	520	4556	110	1809	1083	15010	1.15495	1.10911
	2016	65	710	520	4556	133	2056	1083	15010	1.01786	1.13771
	2017	74	801	520	4556	128	2394	1083	15010	1.20406	1.10231
	2018	92	995	520	4556	155	2605	1083	15010	1.23618	1.25838
England	2004	1	0	43	891	18	5	1083	15010	1.39922	0
	2005	3	2	43	891	25	33	1083	15010	3.02233	1.02098
	2006	4	8	43	891	20	104	1083	15010	5.03721	1.29586
	2007	1	26	43	891	31	213	1083	15010	0.812453	2.05635
	2008	2	22	43	891	34	285	1083	15010	1.48153	1.30041
	2009	1	27	43	891	44	386	1083	15010	0.57241	1.17836
	2010	4	47	43	891	42	596	1083	15010	2.39867	1.32848
	2011	4	39	43	891	62	745	1083	15010	1.62491	0.881884
	2012	4	66	43	891	88	1006	1083	15010	1.14482	1.10522
	2013	4	87	43	891	91	1290	1083	15010	1.10708	1.13614
	2014	3	89	43	891	102	1398	1083	15010	0.740766	1.07247
	2015	3	96	43	891	110	1809	1083	15010	0.686892	0.893996
	2016	4	125	43	891	133	2056	1083	15010	0.757475	1.02421
	2017	3	126	43	891	128	2394	1083	15010	0.590298	0.886644
	2018	2	129	43	891	155	2605	1083	15010	0.324981	0.834228
South Korea	2004	1	0	118	1056	18	5	1083	15010	0.509887	0
	2005	3	0	118	1056	25	33	1083	15010	1.10136	0
	2006	1	5	118	1056	20	104	1083	15010	0.458898	0.683366
	2007	5	15	118	1056	31	213	1083	15010	1.48032	1.00099
	2008	4	16	118	1056	34	285	1083	15010	1.07976	0.79798
	2009	5	26	118	1056	44	386	1083	15010	1.04295	0.957421
	2010	3	52	118	1056	42	596	1083	15010	0.655569	1.24015
	2011	7	48	118	1056	62	745	1083	15010	1.03622	0.915802
	2012	16	84	118	1056	88	1006	1083	15010	1.66872	1.18686
	2013	9	104	118	1056	91	1290	1083	15010	0.907711	1.14594
	2014	12	108	118	1056	102	1398	1083	15010	1.07976	1.09808
	2015	12	143	118	1056	110	1809	1083	15010	1.00123	1.12361
	2016	14	148	118	1056	133	2056	1083	15010	0.966102	1.02319
	2017	8	153	118	1056	128	2394	1083	15010	0.573623	0.908415
	2018	18	151	118	1056	155	2605	1083	15010	1.06583	0.823922
Taiwan	2004	1		87	1183	18	5	1083	15010	0.691571	0
	2005	1	0	87	1183	25	33	1083	15010	0.497931	0
	2006	0	3	87	1183	20	104	1083	15010	0	0.366002
	2007	0	8	87	1183	31	213	1083	15010	0	0.476548
	2008	1	3	87	1183	34	285	1083	15010	0.366126	0.133559
	2009	2	8	87	1183	44	386	1083	15010	0.565831	0.262965
	2010	3	19	87	1183	42	596	1083	15010	0.889163	0.404486
	2011	9	31	87	1183	62	745	1083	15010	1.80701	0.52796
	2012	10	57	87	1183	88	1006	1083	15010	1.41458	0.718907
	2013	7	94	87	1183	91	1290	1083	15010	0.95756	0.924558
	2014	8	191	87	1183	102	1398	1083	15010	0.976335	1.73349
	2015	11	147	87	1183	110	1809	1083	15010	1.24483	1.03104
	2016	17	175	87	1183	133	2056	1083	15010	1.59113	1.07997
	2017	8	218	87	1183	128	2394	1083	15010	0.778017	1.15539
	2018	9	224	87	1183	155	2605	1083	15010	0.722803	1.09103
					.

## Sheet: Sheet2
	Increasing Type	Decreasing Type
Balanced Type	China	USA
Unbalanced Type	Taiwan	South Korea
		England
